# Supplementary material for: Outcomes of autologous bone marrow mononuclear cell administration in the treatment of neurologic sequelae in children with spina bifida
Source: Stem Cell Res Ther. 2023 Apr 28;14:115. doi: 10.1186/s13287-023-03349-w (PMC10148418; doi:10.1186/s13287-023-03349-w)
Supplement: Supplementary file 1 — Additional file 1. The supplementary database comprises seven sheets of information on eleven patients, including monitoring milestones, adverse events, cell data, results from anorectal manometry, bladder and cystometry tests, and MMT assessments. [file 13287_2023_3349_MOESM1_ESM.xlsx]

## Sheet: general_info
pid	date1	date2	date3
1	2016-07-28	2017-03-23
2	2017-07-19	2018-06-08	2019-09-09
3	2017-11-05	19/12/2017	2018-12-18
4	2018-02-11	2019-06-06	2019-12-16
5	2018-08-15	2019-04-11	2019-10-18
6	2019-05-30	2020-01-08	2020-09-14
7	2019-06-07	2019-12-12	2020-06-04
8	2019-06-26	2020-02-05	2020-09-28
9	13/8/2018	28/03/2019	2019-12-17
10	16/11/2018	2019-07-11	2020-10-24
11	2019-09-09	2020-06-18	2020-12-28

## Sheet: Safety
No	pid	AE/SAE	Time begin	Time end	Grades of AE	Relevance	Medication
1	6	Vomiting	2h00 31/05/2019	8h30 31/05/2019	Mild	Confirmed relevant	Follow-up, non-intervention
2	9	Urethralgia	18h15 27/03/2019	22h50 27/03/2019	Mild	Confirmed relevant	Follow-up, non-intervention
3	9	Swelling at the bone marrow extraction site	9h00 29/03/2019	16h30 30/03/2019	Mild	Confirmed relevant	Rocephin, Alpha chymostrysine
4	10	Headache	19h00 11/07/2019	20h30 11/07/2019	Mild	Confirmed relevant	Panadol
5	10	Fever	21h00 16/05/2019	13h37 18/05/2019	Severe	Not relevant	Follow-up Efferagal 210mg, Oresol, Vancomycin , singuilar, aerius, Amikacin
6	11	Headache	8h45 11/09/2019	9h00 11/09/2019	Mild	Confirmed relevant	Panadol
7	11	Headache	19h00 18/06/2020	8h30 19/06/2020	Moderate	Confirmed relevant	Panadol, Brufen, seduxen

## Sheet: Anorectal
pid	rectel_rest1	rectel_strain1	rectel_cough1	rectel_squeeze1	anal_rest1	anal_strain1	anal_cough1	anal_squeeze1	RAIR1	Firstsentationml1	Urge1	rectel_rest3	rectel_strain3	rectel_cough3	rectel_squeeze3	anal_rest3	anal_strain3	anal_cough3	anal_squeeze3	RAIRml3	Firstsentation3	Urge3
1	5	6		15	40	49			20	40	None	3	12		23	47	67			10	20	80
2	-5.13	11.6	18.48	11.7	22.6	28.5	42.7	33	20	40	70	-10			15	30	0	23	30	10	NA	NA
4	0.5			22	42			37	20			-10.1				8.65	16.12	31.22	14.51	20	NA	Na
7	-16.37				8.77		30.34	24.79	20			-19.35				58.54	60.04	53.54	46.7	10	Na	Na
9	2	8	22	14	22	30	50	39	20	50		13.57	18.07	104	13.4	75.66	76.94	189	66.24	20	40	60
10	6.1		35.5	49.8	81.8		55.9	65.9	30	40	60	-25				41.52	43.48	56.17	34.54	30	40	80

## Sheet: Cystometry
pid	Pdet max_1	bladder capacity_1	Pdet max_2	bladder capacity_2	Pdet max_3	bladder capacity_3
1	50	230	40	246	24	219
3	17	100	7	128	25	121
4	29	158	13	131	18	126
7	0	130	59	128	45	222
9	19	60	4	70	13	90
10	54	66	14	150	20	120
11	58	150	34	101	8	210

## Sheet: mmt
pid	MMT_baseline	Lower extremity motor function_baseline	MMT_second_infus	Lower extremity motor function_second_infus
1	MMT=5	Walk independently	MMT=5	Walk independently
2	MMT<5	Walk independently	MMT<5	Walk independently
3	MMT<5	Walk independently	MMT<5	Walk independently
4	MMT<5	Stiff ankle joint	MMT<5	Stiff ankle joint
5	MMT<5	AFO	MMT<5	Walk independently
6	NA	N.A (<=1 year old)	NA	Walk independently
7	NA	Walk independently	NA	Walk independently
8	MMT<5	Walk independently	MMT=5	Walk independently
9	MMT<5	AFO	MMT<5	AFO
10	MMT = 5	Walk independently	MMT=5	Walk independently
11	MMT<5	AFO	MMT<5	AFO

## Sheet: Bladder
pid	CIC_baseline	CIC__second_infus	Bladder sensation_baseline	Bladder sensation_first_infus	Bladder sensation_second_infus	urine leakage_baseline	urine leakage__first_infus	urine leakage__second_infus
1	yes	yes	no	yes	yes	yes	yes	no
2	yes	yes	yes	yes	yes	yes	yes	yes
3	yes	yes	NA	NA	NA	yes	yes	yes
4	yes	yes	no	no	no	yes	yes	yes
5	yes	yes	no	yes	yes	yes	yes	yes
6	yes	yes	NA	NA	NA	NA	NA	no
7	yes	yes	NA	NA	NA	Retention	Retention	Retention
8	yes	yes	NA	NA	NA	yes	yes	yes
9	no	no	no	no	no	yes	yes	yes
10	yes	yes	no	no	no	yes	yes	no
11	yes	yes	no	no	yes	yes	yes	yes

## Sheet: cell
pid	CD34_1_million	MNC_1_million	viability_1	CD34_2_million	MNC_2_million	viability_2	%MSC_2
1	36.45	520	95.07	11.15	640	93.48
2	48.2	740	95.07	26.92	528	98.81
3	80.64	1198	97.98	30.68	1008	97.4
4	80.01	644	97.51	50.88	712.5	96.95
5	61.96	810	95.61	45.5	920	98.4
6	82.5	1020	95.01	80.35	990	96.77	0.040404
7	93.45	1040	96	54.05	510	98.32	0.141176
8	73.05	1300	96.5	108.3	1940	87.08	0.064433
9	68.8	630	96.74	86	925	96.72
10	38.7	390	98.82	86.44	1200	94.69
11	61.8	940	98.82	118.1	1180	97.91	0.0923729
